# Supplementary material for: Using clinical and genetic risk factors for risk prediction of 8 cancers in the UK Biobank
Source: JNCI Cancer Spectr. 2024 Feb 14;8(2):pkae008. doi: 10.1093/jncics/pkae008 (PMC10919929; doi:10.1093/jncics/pkae008)
Supplement: pkae008_Supplementary_Data [file pkae008_supplementary_data.zip]

Archive with 2 entries (2 files):
- Supplementary Tables_2.9.24.xlsx
- Supplementary Figures.pdf
