# Supplementary material for: Using clinical and genetic risk factors for risk prediction of 8 cancers in the UK Biobank
Source: JNCI Cancer Spectr. 2024 Feb 14;8(2):pkae008. doi: 10.1093/jncics/pkae008 (PMC10919929; doi:10.1093/jncics/pkae008)
Supplement: pkae008_Supplementary_Data [file pkae008_supplementary_data.zip › Supplementary Tables_2.9.24.xlsx]

## Sheet: Supplementary Table 1
Cancer	Self-report cancer code	ICD-9	ICD-10	OPCS
Bladder	1035	188.0:9	C67.0:9	-
Breast	1002	174.0, 174.3, 174.4, 174.5, 174.8, 174.9	C50.0:9	-
Colorectal	1020, 1022, 1023	153.0:9, 154.0:9	C18.0:9, C19, C20	-
Kidney	1034	189.0:9	C64, C65	-
Lung	1001, 1027, 1028	162.2:9	C34.0:9	-
Ovary	1039	1830	C56	-
Pancreas	1026	157.0:9	C25.0:9	-
Prostate	1044	185	C61	M61, M61.1, M61.4, M61.8, M61.9

## Sheet: Supplementary Table 2
Cancer	Number of cases	Number of controls	Sample size	Heritability	GWAS	DOIs
Bladder	2072	307082	309154	0.1227	Finngen R7	Need registration (https://www.finngen.fi/en/access_results)
Breast	133384	113789	247173	0.1139	Zhang et al. 2020	https://bcac.ccge.medschl.cam.ac.uk/bcacdata/
Colorectal	4957	304197	309154	0.1022	Finngen R7	Need registration (https://www.finngen.fi/en/access_results)
Kidney	1631	307523	309154	0.0553	Finngen R7	Need registration (https://www.finngen.fi/en/access_results)
Lung	44069	68712	112781	0.0589	McKay et al. 2017	dbGaP (phs001273.v1.p1.)
Ovarian	29396	68,502	97898	0.0359	Phelan et al. 2017	http://ocac.ccge.medschl.cam.ac.uk/
Pancreas	1054	308100	309154	Negative	Finngen R7	Need registration (https://www.finngen.fi/en/access_results)
Prostate	79194	61112	140306	0.0504	Schumacher et al. 2018	http://practical.icr.ac.uk/blog/

## Sheet: Supplementary Table 3
Trait Name	Field
Food weight	100001
Energy	100002
Protein	100003
Fat	100004
Carbohydrate	100005
Saturated fat	100006
Polyunsaturated fat	100007
Total sugars	100008
Englyst dietary fibre	100009
Portion size	100010
Iron	100011
Vitamin B6	100012
Vitamin B12	100013
Folate	100014
Vitamin C	100015
Potassium	100016
Magnesium	100017
Retinol	100018
Carotene	100019
Vitamin D	100021
Alcohol	100022
Starch	100023
Calcium	100024
Vitamin E	100025
Duration of strenuous sports	1001
Drinking water intake	100150
Low calorie drink intake	100160
Fizzy drink intake	100170
Orange juice intake	100190
Coffee consumed	100240
Instant coffee intake	100250
Added milk to instant coffee	100260
Filtered coffee intake	100270
Added milk to filtered coffee	100280
Decaffeinated coffee	100360
Intake of sugar added to coffee	100370
Tea consumed	100390
Standard tea intake	100400
Added milk to standard tea	100460
Milk intake	100520
Alcohol consumed	100580
Red wine intake	100590
Rose wine intake	100630
White wine intake	100670
Beer/cider intake	100710
Fortified wine intake	100720
Spirits intake	100730
Breakfast cereal consumed	100760
Milk added to cereal	100890
Type milk consumed	100920
Bread consumed	100940
Frequency of light DIY in last 4 weeks	1011
Pulse rate, automated reading	102
Yogurt/ice-cream consumers	102080
Duration of light DIY	1021
Dessert consumers	102130
Cake intake	102190
Sweet snack consumers	102250
Milk chocolate intake	102280
Dark chocolate intake	102290
Sweets intake	102330
Sweet biscuits intake	102360
Savoury snack consumers	102400
Unsalted nuts intake	102440
Crisp intake	102460
Starchy food consumers	102700
Cheese consumers	102800
Hard cheese intake	102820
Soft cheese intake	102830
Blue cheese intake	102840
Egg consumers	102930
Meat consumers	103000
Beef intake	103020
Poultry intake	103060
Bacon intake	103070
Frequency of friend/family visits	1031
Fat removed from meat	103120
Skin removed from poultry	103130
Fish consumer	103140
Vegetarian alternatives intake	103250
Vegetable consumers	103990
Fried potatoes intake	104020
Side salad intake	104090
Carrot intake	104170
Cucumber intake	104210
Lettuce intake	104240
Sweet pepper intake	104290
Fresh tomato intake	104340
Fruit consumers	104400
Apple intake	104450
Banana intake	104460
Orange intake	104530
Vitamin supplement user	104670
Time spent doing vigorous physical activity	104900
Time spent doing moderate physical activity	104910
Time spent doing light physical activity	104920
Time spend outdoors in summer	1050
Time spent outdoors in winter	1060
Time spent watching television (TV)	1070
Time spent using computer	1080
Time spent driving	1090
Drive faster than motorway speed limit	1100
Length of mobile phone use	1110
Weekly usage of mobile phone in last 3 months	1120
Hands-free device/speakerphone use with mobile phone in last 3 month	1130
Difference in mobile phone use compared to two years previously	1140
Usual side of head for mobile phone use	1150
Sleep duration	1160
Getting up in morning	1170
Morning/evening person (chronotype)	1180
Nap during day	1190
Sleeplessness / insomnia	1200
Snoring	1210
Daytime dozing / sleeping (narcolepsy)	1220
Current tobacco smoking	1239
Past tobacco smoking	1249
Smoking/smokers in household	1259
Exposure to tobacco smoke at home	1269
Exposure to tobacco smoke outside home	1279
Cooked vegetable intake	1289
Salad / raw vegetable intake	1299
Fresh fruit intake	1309
Dried fruit intake	1319
Oily fish intake	1329
Non-oily fish intake	1339
Processed meat intake	1349
Number of operations, self-reported	136
Number of treatments/medications taken	137
Lamb/mutton intake	1379
Pork intake	1389
Cheese intake	1408
Milk type used	1418
Spread type	1428
Bread intake	1438
Bread type	1448
Cereal intake	1458
Cereal type	1468
Salt added to food	1478
Tea intake	1488
Coffee intake	1498
Coffee type	1508
Hot drink temperature	1518
Water intake	1528
Major dietary changes in the last 5 years	1538
Variation in diet	1548
Alcohol intake frequency.	1558
Average weekly red wine intake	1568
Average weekly champagne plus white wine intake	1578
Average weekly beer plus cider intake	1588
Average weekly spirits intake	1598
Average weekly fortified wine intake	1608
Alcohol usually taken with meals	1618
Alcohol intake versus 10 years previously	1628
Breastfed as a baby	1677
Comparative body size at age 10	1687
Comparative height size at age 10	1697
Handedness (chirality/laterality)	1707
Skin colour	1717
Ease of skin tanning	1727
Childhood sunburn occasions	1737
Hair colour (natural, before greying)	1747
Facial ageing	1757
Adopted as a child	1767
Part of a multiple birth	1777
Maternal smoking around birth	1787
Father still alive	1797
Father's age at death	1807
Mother still alive	1835
Number of full brothers	1873
Number of full sisters	1883
Townsend deprivation index at recruitment	189
Mood swings	1920
Miserableness	1930
Irritability	1940
Sensitivity / hurt feelings	1950
Fed-up feelings	1960
Nervous feelings	1970
Worrier / anxious feelings	1980
Tense / 'highly strung'	1990
Worry too long after embarrassment	2000
Sitting height	20015
Fluid intelligence score	20016
Prospective memory result	20018
Speech-reception-threshold (SRT) estimate (left)	20019
Speech-reception-threshold (SRT) estimate (right)	20021
Birth weight	20022
Mean time to correctly identify matches	20023
Job code - deduced	20024
Home location at assessment - east co-ordinate (rounded)	20074
Home location at assessment - north co-ordinate (rounded)	20075
Number of diet questionnaires completed	20077
Day-of-week questionnaire completion requested	20079
Vitamin and/or mineral supplement use	20084
Type of special diet followed	20086
Type of meals eaten	20089
Type of fat/oil used in cooking	20090
Size of white wine glass drunk	20095
Size of red wine glass drunk	20096
Size of rose wine glass drunk	20097
Suffer from 'nerves'	2010
Illnesses of father	20107
Illnesses of mother	20110
Illnesses of siblings	20111
Illnesses of adopted father	20112
Illnesses of adopted mother	20113
Illnesses of adopted siblings	20114
Smoking status	20116
Alcohol drinker status	20117
Home area population density - urban or rural	20118
Cascot confidence score	20121
Bipolar disorder status	20122
Bipolar and major depression status	20126
Neuroticism score	20127
Number of fluid intelligence questions attempted within time limit	20128
Forced expiratory volume in 1-second (FEV1), Best measure	20150
Forced vital capacity (FVC), Best measure	20151
Reproduciblity of spirometry measurement using ERS/ATS criteria	20152
Forced expiratory volume in 1-second (FEV1), predicted	20153
Forced expiratory volume in 1-second (FEV1), predicted percentage	20154
Ever smoked	20160
Loneliness, isolation	2020
Guilty feelings	2030
Risk taking	2040
Frequency of depressed mood in last 2 weeks	2050
Frequency of unenthusiasm / disinterest in last 2 weeks	2060
Frequency of tenseness / restlessness in last 2 weeks	2070
Frequency of tiredness / lethargy in last 2 weeks	2080
Seen doctor (GP) for nerves, anxiety, tension or depression	2090
Seen a psychiatrist for nerves, anxiety, tension or depression	2100
Body mass index (BMI)	21001
Weight	21002
Pulse wave Arterial Stiffness index	21021
Able to confide	2110
Answered sexual history questions	2129
Age first had sexual intercourse	2139
Lifetime number of sexual partners	2149
Ever had same-sex intercourse	2159
Overall health rating	2178
Long-standing illness, disability or infirmity	2188
Wears glasses or contact lenses	2207
Doctor diagnosed hayfever or allergic rhinitis	22126
Doctor diagnosed asthma	22127
Doctor diagnosed emphysema	22128
Doctor diagnosed chronic bronchitis	22129
Doctor diagnosed COPD (chronic obstructive pulmonary disease)	22130
Doctor diagnosed sarcoidosis	22133
Doctor diagnosed bronchiectasis	22134
Doctor diagnosed tuberculosis	22137
Doctor diagnosed lung cancer (not mesothelioma)	22140
Age hayfever or allergic rhinitis diagnosed by doctor	22146
Age asthma diagnosed by doctor	22147
Recent medication for hayfever or allergic rhinitis	22166
Recent medication for asthma	22167
Recent medication for chronic bronchitis	22169
Age started wearing glasses or contact lenses	2217
Recent medication for COPD (Chronic Obstructive Pulmonary Disease)	22170
Recent medication for bronchiectasis	22174
Other eye problems	2227
Plays computer games	2237
Hearing difficulty/problems	2247
Year ended full time education	22501
Cough on most days	22502
Years of cough on most days	22503
Bring up phlegm/sputum/mucus on most days	22504
Tobacco smoking	22506
Age of stopping smoking	22507
Hearing difficulty/problems with background noise	2257
Number of jobs held	22599
Job coding	22601
Work hours - lumped category	22604
Work hours per week - exact value	22605
Workplace very noisy	22606
Workplace very cold	22607
Workplace very hot	22608
Workplace very dusty	22609
Workplace full of chemical or other fumes	22610
Workplace had a lot of cigarette smoke from other people smoking	22611
Worked with materials containing asbestos	22612
Worked with paints, thinners or glues	22613
Worked with pesticides	22614
Workplace had a lot of diesel exhaust	22615
Breathing problems during period of job	22616
Job SOC coding	22617
Breathing problems improved/stopped away from workplace or on holiday	22618
Breathing problems responsible for leaving job	22619
Job involved shift work	22620
Day shifts worked	22630
Mixture of day and night shifts worked	22640
Period spent working mix of day and night shifts	22641
Usual length of each night shift during mixed shift periods	22642
Number of night shifts worked monthly during mixed shift periods	22643
Consecutive night shifts during mixed shift periods	22644
Rest days during mixed shift periods	22645
Night shifts worked	22650
Gap coding	22660
Use of sun/uv protection	2267
Home location - east co-ordinate (rounded)	22702
Home location - north co-ordinate (rounded)	22704
Frequency of solarium/sunlamp use	2277
Falls in the last year	2296
Weight change compared with 1 year ago	2306
Body fat percentage	23099
Whole body fat mass	23100
Whole body fat-free mass	23101
Whole body water mass	23102
Basal metabolic rate	23105
Impedance of whole body	23106
Impedance of leg (right)	23107
Impedance of leg (left)	23108
Impedance of arm (right)	23109
Impedance of arm (left)	23110
Leg fat percentage (right)	23111
Leg fat mass (right)	23112
Leg fat-free mass (right)	23113
Leg predicted mass (right)	23114
Leg fat percentage (left)	23115
Leg fat mass (left)	23116
Leg fat-free mass (left)	23117
Leg predicted mass (left)	23118
Arm fat percentage (right)	23119
Arm fat mass (right)	23120
Arm fat-free mass (right)	23121
Arm predicted mass (right)	23122
Arm fat percentage (left)	23123
Arm fat mass (left)	23124
Arm fat-free mass (left)	23125
Arm predicted mass (left)	23126
Trunk fat percentage	23127
Trunk fat mass	23128
Trunk fat-free mass	23129
Trunk predicted mass	23130
Wheeze or whistling in the chest in last year	2316
Chest pain or discomfort	2335
Ever had bowel cancer screening	2345
Most recent bowel cancer screening	2355
Ever had prostate specific antigen (PSA) test	2365
Relative age of first facial hair	2375
Relative age voice broke	2385
Hair/balding pattern	2395
Nitrogen dioxide air pollution; 2010	24003
Nitrogen oxides air pollution; 2010	24004
Particulate matter air pollution (pm10); 2010	24005
Particulate matter air pollution (pm2.5); 2010	24006
Particulate matter air pollution (pm2.5) absorbance; 2010	24007
Particulate matter air pollution 2.5-10um; 2010	24008
Traffic intensity on the nearest road	24009
Inverse distance to the nearest road	24010
Traffic intensity on the nearest major road	24011
Inverse distance to the nearest major road	24012
Total traffic load on major roads	24013
Close to major road	24014
Sum of road length of major roads within 100m	24015
Nitrogen dioxide air pollution; 2005	24016
Nitrogen dioxide air pollution; 2006	24017
Nitrogen dioxide air pollution; 2007	24018
Particulate matter air pollution (pm10); 2007	24019
Average daytime sound level of noise pollution	24020
Average evening sound level of noise pollution	24021
Average night-time sound level of noise pollution	24022
Average 16-hour sound level of noise pollution	24023
Average 24-hour sound level of noise pollution	24024
Number of children fathered	2405
Had major operations	2415
Diabetes diagnosed by doctor	2443
Cancer diagnosed by doctor	2453
Fractured/broken bones in last 5 years	2463
Other serious medical condition/disability diagnosed by doctor	2473
Taking other prescription medications	2492
Frequency of heavy DIY in last 4 weeks	2624
Duration of heavy DIY	2634
Light smokers, at least 100 smokes in lifetime	2644
Non-butter spread type details	2654
Reason for reducing amount of alcohol drunk	2664
Ever had breast cancer screening / mammogram	2674
Years since last breast cancer screening / mammogram	2684
Ever had cervical smear test	2694
Years since last cervical smear test	2704
Age when periods started (menarche)	2714
Had menopause	2724
Number of live births	2734
Birth weight of first child	2744
Age at first live birth	2754
Age at last live birth	2764
Ever had stillbirth, spontaneous miscarriage or termination	2774
Ever taken oral contraceptive pill	2784
Age started oral contraceptive pill	2794
Ever used hormone-replacement therapy (HRT)	2814
Bilateral oophorectomy (both ovaries removed)	2834
Had other major operations	2844
Age started smoking in former smokers	2867
Type of tobacco previously smoked	2877
Number of cigarettes previously smoked daily	2887
Ever stopped smoking for 6+ months	2907
Number of unsuccessful stop-smoking attempts	2926
Likelihood of resuming smoking	2936
General pain for 3+ months	2956
Age high blood pressure diagnosed	2966
Age diabetes diagnosed	2976
Started insulin within one year diagnosis of diabetes	2986
White blood cell (leukocyte) count	30000
Red blood cell (erythrocyte) count	30010
Haemoglobin concentration	30020
Haematocrit percentage	30030
Mean corpuscular volume	30040
Fracture resulting from simple fall	3005
Mean corpuscular haemoglobin	30050
Mean corpuscular haemoglobin concentration	30060
Red blood cell (erythrocyte) distribution width	30070
Platelet count	30080
Platelet crit	30090
Mean platelet (thrombocyte) volume	30100
Platelet distribution width	30110
Lymphocyte count	30120
Monocyte count	30130
Neutrophill count	30140
Eosinophill count	30150
Basophill count	30160
Nucleated red blood cell count	30170
Lymphocyte percentage	30180
Monocyte percentage	30190
Neutrophill percentage	30200
Eosinophill percentage	30210
Basophill percentage	30220
Nucleated red blood cell percentage	30230
Reticulocyte percentage	30240
Reticulocyte count	30250
Mean reticulocyte volume	30260
Mean sphered cell volume	30270
Immature reticulocyte fraction	30280
High light scatter reticulocyte percentage	30290
High light scatter reticulocyte count	30300
Microalbumin in urine	30500
Creatinine (enzymatic) in urine	30510
Potassium in urine	30520
Sodium in urine	30530
Forced vital capacity (FVC)	3062
Forced expiratory volume in 1-second (FEV1)	3063
Peak expiratory flow (PEF)	3064
Pace-maker	3079
Fractured heel	3082
Caffeine drink within last hour	3089
Used an inhaler for chest within last hour	3090
Ankle spacing width	3143
Heel Broadband ultrasound attenuation, direct entry	3144
Heel quantitative ultrasound index (QUI), direct entry	3147
Heel bone mineral density (BMD)	3148
Smoked cigarette or pipe within last hour	3159
Weight, manual entry	3160
Hearing aid user	3393
Neck/shoulder pain for 3+ months	3404
Hip pain for 3+ months	3414
Job involve night shift work	3426
Age started smoking in current smokers	3436
Type of tobacco currently smoked	3446
Number of cigarettes currently smoked daily (current cigarette smokers)	3456
Time from waking to first cigarette	3466
Difficulty not smoking for 1 day	3476
Ever tried to stop smoking	3486
Wants to stop smoking	3496
Mother's age at death	3526
Age started hormone-replacement therapy (HRT)	3536
Back pain for 3+ months	3571
Age at menopause (last menstrual period)	3581
Ever had hysterectomy (womb removed)	3591
Chest pain or discomfort walking normally	3606
Chest pain due to walking ceases when standing still	3616
Age angina diagnosed	3627
Frequency of other exercises in last 4 weeks	3637
Duration of other exercises	3647
Lifetime number of same-sex sexual partners	3669
Length of menstrual cycle	3710
Former alcohol drinker	3731
Stomach/abdominal pain for 3+ months	3741
Chest pain or discomfort when walking uphill or hurrying	3751
Age hay fever, rhinitis or eczema diagnosed	3761
Knee pain for 3+ months	3773
Age asthma diagnosed	3786
Headaches for 3+ months	3799
Number of stillbirths	3829
Number of spontaneous miscarriages	3839
Number of pregnancy terminations	3849
Reason former drinker stopped drinking alcohol	3859
Age of primiparous women at birth of child	3872
Age heart attack diagnosed	3894
Adopted father still alive	3912
Adopted mother still alive	3942
Age deep-vein thrombosis (DVT, blood clot in leg) diagnosed	4012
Number of times snap-button pressed	403
Duration to first press of snap-button in each round	404
Gestational diabetes only	4041
Age stroke diagnosed	4056
Facial pains for 3+ months	4067
Diastolic blood pressure, automated reading	4079
Systolic blood pressure, automated reading	4080
Ankle spacing width (left)	4100
Heel broadband ultrasound attenuation (left)	4101
Heel quantitative ultrasound index (QUI), direct entry (left)	4104
Heel bone mineral density (BMD) (left)	4105
Heel bone mineral density (BMD) T-score, automated (left)	4106
Ankle spacing width (right)	4119
Heel broadband ultrasound attenuation (right)	4120
Detention categories	41215
History of psychiatric care on admission	41218
Anaesthetics administered during delivery	41219
Anaesthetics administered post delivery	41220
Heel quantitative ultrasound index (QUI), direct entry (right)	4123
Hospital episode type	41231
Spells in hospital	41235
Heel bone mineral density (BMD) (right)	4124
Destinations on discharge from hospital (recoded)	41248
Heel bone mineral density (BMD) T-score, automated (right)	4125
Pulse rate	4194
Pulse wave reflection index	4195
Pulse wave peak to peak time	4196
Round of numeric memory test	4260
Number of triplets attempted (left)	4269
Volume level set by participant (left)	4270
Number of triplets attempted (right)	4276
Volume level set by participant (right)	4277
Maximum digits remembered correctly	4282
Number of rounds of numeric memory test performed	4283
Time to answer	4288
Duration screen displayed	4290
Number of attempts	4291
Final attempt correct	4294
Average monthly red wine intake	4407
Average monthly champagne plus white wine intake	4418
Average monthly beer plus cider intake	4429
Average monthly spirits intake	4440
Average monthly fortified wine intake	4451
Average monthly intake of other alcoholic drinks	4462
Non-accidental death in close genetic family	4501
Happiness	4526
Work/job satisfaction	4537
Health satisfaction	4548
Family relationship satisfaction	4559
Friendships satisfaction	4570
Financial situation satisfaction	4581
Ever depressed for a whole week	4598
Hand grip strength (left)	46
Longest period of depression	4609
Number of depression episodes	4620
Ever unenthusiastic/disinterested for a whole week	4631
Ever manic/hyper for 2 days	4642
Ever highly irritable/argumentative for 2 days	4653
Private healthcare	4674
Hand grip strength (right)	47
Age cataract diagnosed	4700
Shortness of breath walking on level ground	4717
Leg pain on walking	4728
Waist circumference	48
Tinnitus	4803
Tinnitus severity/nuisance	4814
Noisy workplace	4825
Loud music exposure frequency	4836
Hearing test done	4849
Hip circumference	49
Attempted fluid intelligence (FI) test.	4924
FI1	4935
FI2	4946
FI3	4957
FI4	4968
FI5	4979
FI6	4990
Standing height	50
FI7	5001
FI8	5012
Number of older siblings	5057
Spherical power (right)	5084
Spherical power (left)	5085
Cylindrical power (left)	5086
Cylindrical power (right)	5087
Astigmatism angle (right)	5088
Astigmatism angle (left)	5089
3mm weak meridian (left)	5096
6mm weak meridian (left)	5097
6mm weak meridian (right)	5098
3mm weak meridian (right)	5099
3mm weak meridian angle (right)	5100
6mm weak meridian angle (right)	5101
6mm weak meridian angle (left)	5102
3mm weak meridian angle (left)	5103
3mm strong meridian angle (left)	5104
6mm strong meridian angle (left)	5105
6mm strong meridian angle (right)	5106
3mm strong meridian angle (right)	5107
3mm asymmetry angle (right)	5108
6mm asymmetry angle (right)	5109
6mm asymmetry angle (left)	5110
3mm asymmetry angle (left)	5111
3mm cylindrical power angle (left)	5112
6mm cylindrical power angle (left)	5113
6mm cylindrical power angle (right)	5114
3mm cylindrical power angle (right)	5115
3mm cylindrical power (right)	5116
6mm cylindrical power (right)	5117
6mm cylindrical power (left)	5118
3mm cylindrical power (left)	5119
3mm strong meridian (right)	5132
6mm strong meridian (right)	5133
6mm strong meridian (left)	5134
3mm strong meridian (left)	5135
3mm asymmetry index (left)	5156
6mm asymmetry index (left)	5157
6mm asymmetry index (right)	5158
3mm asymmetry index (right)	5159
3mm regularity index (right)	5160
6mm regularity index (right)	5161
6mm regularity index (left)	5162
3mm regularity index (left)	5163
Ever had eye surgery	5181
Both eyes present	5182
Current eye infection	5183
logMAR, final (right)	5201
logMAR, final (left)	5208
Index of best refractometry result (right)	5221
3mm index of best keratometry results (right)	5237
6mm index of best keratometry results (right)	5251
Intra-ocular pressure, corneal-compensated (right)	5254
Intra-ocular pressure, Goldmann-correlated (right)	5255
Corneal hysteresis (right)	5256
Corneal resistance factor (right)	5257
Intra-ocular pressure, corneal-compensated (left)	5262
Intra-ocular pressure, Goldmann-correlated (left)	5263
Corneal hysteresis (left)	5264
Corneal resistance factor (left)	5265
Index of best refractometry result (left)	5276
3mm index of best keratometry results (left)	5292
6mm index of best keratometry results (left)	5306
Ever had cataract surgery	5324
Ever had refractive laser eye surgery	5325
Ever had laser treatment for glaucoma or high eye pressure	5327
Ever had corneal graft surgery	5328
Average weekly intake of other alcoholic drinks	5364
Longest period of unenthusiasm / disinterest	5375
Number of unenthusiastic/disinterested episodes	5386
Leg pain when standing still or sitting	5452
Leg pain in calf/calves	5463
Leg pain when walking uphill or hurrying	5474
Leg pain when walking normally	5485
Leg pain when walking ever disappears while walking	5496
Leg pain on walking	5507
Leg pain on walking	5518
Surgery on leg arteries (other than for varicose veins)	5529
Surgery/amputation of toe or leg	5540
FI9	5556
Which eye(s) affected by presbyopia	5610
Length of longest manic/irritable episode	5663
Severity of manic/irritable episodes	5674
FI10	5699
FI11	5779
Which eye(s) affected by hypermetropia (long sight)	5832
Which eye(s) affected by myopia (short sight)	5843
Which eye(s) affected by astigmatism	5855
FI13	5866
Previously smoked cigarettes on most/all days	5959
ECG, heart rate	5983
ECG, load	5984
ECG, phase time	5986
ECG, phase duration	5992
ECG, number of stages in a phase	5993
Chest pain felt during physical activity	6015
Chest pain felt outside physical activity	6016
Able to walk or cycle unaided for 10 minutes	6017
Completion status of test	6020
Maximum workload during fitness test	6032
Maximum heart rate during fitness test	6033
Target heart rate achieved	6034
Number of trend entries	6038
Duration of fitness test	6039
OCT measured (right)	6070
OCT measured (left)	6072
Qualifications	6138
Gas or solid-fuel cooking/heating	6139
Heating type(s) in home	6140
How are people in household related to participant	6141
Current employment status	6142
Transport type for commuting to job workplace	6143
Never eat eggs, dairy, wheat, sugar	6144
Illness, injury, bereavement, stress in last 2 years	6145
Attendance/disability/mobility allowance	6146
Reason for glasses/contact lenses	6147
Eye problems/disorders	6148
Mouth/teeth dental problems	6149
Vascular/heart problems diagnosed by doctor	6150
Fractured bone site(s)	6151
Blood clot, DVT, bronchitis, emphysema, asthma, rhinitis, eczema, allergy diagnosed by doctor	6152
Medication for cholesterol, blood pressure, diabetes, or take exogenous hormones	6153
Medication for pain relief, constipation, heartburn	6154
Vitamin and mineral supplements	6155
Manic/hyper symptoms	6156
Why stopped smoking	6157
Why reduced smoking	6158
Pain type(s) experienced in last month	6159
Leisure/social activities	6160
Types of transport used (excluding work)	6162
Types of physical activity in last 4 weeks	6164
Medication for cholesterol, blood pressure or diabetes	6177
Mineral and other dietary supplements	6179
Type of accommodation lived in	670
Own or rent accommodation lived in	680
Length of time at current address	699
Number in household	709
Number of vehicles in household	728
Average total household income before tax	738
Time employed in main current job	757
Length of working week for main job	767
Frequency of travelling from home to job workplace	777
Heel bone mineral density (BMD) T-score, automated	78
Distance between home and job workplace	796
Job involves mainly walking or standing	806
Job involves heavy manual or physical work	816
Job involves shift work	826
Cancer year/age first occurred	84
Age completed full time education	845
Number of days/week walked 10+ minutes	864
Duration of walks	874
Number of days/week of moderate physical activity 10+ minutes	884
Duration of moderate activity	894
Number of days/week of vigorous physical activity 10+ minutes	904
Duration of vigorous activity	914
Usual walking pace	924
Systolic blood pressure, manual reading	93
Diastolic blood pressure, manual reading	94
Frequency of stair climbing in last 4 weeks	943
Frequency of walking for pleasure in last 4 weeks	971
Duration walking for pleasure	981
Frequency of strenuous sports in last 4 weeks	991
Albumin (g/L)	30600
Alkaline phosphatase (U/L)	30610
Alanine aminotransferase (U/L)	30620
Cholesterol (mmol/L)	30690
Glycated haemoglobin (mmol/mol)	30750

## Sheet: Supplementary Table 4
Cancer\Parameters	Maximum depth of a tree (max_depth)	Minimum sum of instance weight (hessian) needed in a child (min_child_weight)	Minimum loss reduction required (gamma)	Subsample ratio of the training instances (subsample)	Subsample ratio of columns (colsample_bytree)	L1 regularization term on weights (reg_alpha)
Bladder	2	5	0.4	0.7	0.9	5
Breast	3	2	0.3	0.7	0.7	0.01
Colorectal	3	1	0	0.9	0.6	0.0001
Kidney	2	6	0	0.65	0.9	1
Lung	3	4	0.4	0.85	0.6	5e-06
Ovarian	2	6	0	0.7	0.9	1
Pancreas	2	4	0.3	0.9	0.9	0.01
Prostate	3	6	0	0.7	0.6	0.001

## Sheet: Supplementary Table 5
Selected traits for bladder cancer	Selected traits for breast cancer	Selected traits for colorectal cancer	Selected traits for kidney cancer	Selected traits for lung cancer	Selected traits for ovarian cancer	Selected traits for pancreas cancer	Selected traits for prostate cancer
Mother still alive	Cancer diagnosed by doctor	Father still alive	Mother still alive	Smoking status: Never	Ever had stillbirth, spontaneous miscarriage or termination	Arm predicted mass (left)	Cancer diagnosed by doctor
Father still alive	Long-standing illness, disability or infirmity	Mother still alive	Father still alive	Mouth/teeth dental problems: Mouth ulcers	Major dietary changes in the last 5 years: No	Father still alive	Own or rent accommodation lived in: Own outright (by you or someone in your household)
Smoking status: Never	Taking other prescription medications	Number in household	Vascular/heart problems diagnosed by doctor: Heart attack	Father still alive	Ever smoked	Mother still alive	Father still alive
Own or rent accommodation lived in: Own outright (by you or someone in your household)	Ever used hormone-replacement therapy (HRT)	Alcohol intake frequency.	Waist circumference	Mother still alive	Number in household	Own or rent accommodation lived in: Own outright (by you or someone in your household)	Current employment status: In paid employment or self-employed
Number in household	Ever had breast cancer screening / mammogram	Waist circumference	Answered sexual history questions	Current tobacco smoking	Miserableness	Number in household	Wears glasses or contact lenses
Mouth/teeth dental problems: Mouth ulcers	Illnesses of mother: Heart disease	Cancer diagnosed by doctor	Mouth/teeth dental problems: Mouth ulcers	Wheeze or whistling in the chest in last year	Taking other prescription medications	Arm predicted mass (right)	Mother still alive
Trunk fat-free mass	Home area population density - urban or rural: Scotland - Large Urban Area	Own or rent accommodation lived in: Own outright (by you or someone in your household)	Trunk fat-free mass	Qualifications: College or University degree	Gas or solid-fuel cooking/heating: A gas hob or gas cooker	Salad / raw vegetable intake	Number in household
Arm predicted mass (right)	Had other major operations	Wears glasses or contact lenses	Number in household	Long-standing illness, disability or infirmity	Lamb/mutton intake	Leg fat mass (left)	Number of children fathered
Ease of skin tanning	Alcohol intake frequency.	Long-standing illness, disability or infirmity	Arm predicted mass (left)	Current employment status: In paid employment or self-employed	Long-standing illness, disability or infirmity	Arm fat-free mass (left)	Length of time at current address
Cancer diagnosed by doctor	Leg fat-free mass (right)	Smoking status: Never	Arm predicted mass (right)	Neutrophill count	Bilateral oophorectomy (both ovaries removed)	Basal metabolic rate	Overall health rating
Arm fat-free mass (left)	Weight	Current employment status: In paid employment or self-employed	Impedance of arm (right)	Ever smoked	Arm fat-free mass (left)	Overall health rating	Long-standing illness, disability or infirmity
Current employment status: In paid employment or self-employed	Comparative body size at age 10	Taking other prescription medications	Length of time at current address	Number in household	Leg fat mass (left)	Arm fat-free mass (right)	Ever had bowel cancer screening
Impedance of arm (right)	Overall health rating	Other serious medical condition/disability diagnosed by doctor	Own or rent accommodation lived in: Own outright (by you or someone in your household)	Cancer diagnosed by doctor	Frequency of tenseness / restlessness in last 2 weeks	Tense / 'highly strung'	Diabetes diagnosed by doctor
Medication for pain relief, constipation, heartburn: Aspirin	Medication for pain relief, constipation, heartburn: Aspirin	Frequency of depressed mood in last 2 weeks	Pain type(s) experienced in last month: Headache	Body mass index (BMI)	Ever taken oral contraceptive pill	Traffic intensity on the nearest road	Leg predicted mass (left)
Glycated haemoglobin (mmol/mol)	Leg fat-free mass (left)	Hearing difficulty/problems with background noise	Average daytime sound level of noise pollution	Blood clot, DVT, bronchitis, emphysema, asthma, rhinitis, eczema, allergy diagnosed by doctor: None of the above	Comparative height size at age 10	Other eye problems	Wheeze or whistling in the chest in last year
Miserableness	Mother still alive	Medication for pain relief, constipation, heartburn: Aspirin	Cancer diagnosed by doctor	Lamb/mutton intake	Drive faster than motorway speed limit	Comparative body size at age 10	Leg fat-free mass (left)
Current tobacco smoking	Number of treatments/medications taken	Length of mobile phone use	Neutrophill count	White blood cell (leukocyte) count	High light scatter reticulocyte count	Hair colour (natural, before greying): Blonde	Home location - east co-ordinate (rounded)
Frequency of tenseness / restlessness in last 2 weeks	Father still alive	Getting up in morning	Weight	Impedance of leg (right)	Oily fish intake	Mean corpuscular haemoglobin	Arm fat mass (left)
Getting up in morning	Leg fat mass (left)	Pain type(s) experienced in last month: Headache	Miserableness	Answered sexual history questions	Leg fat percentage (right)	Plays computer games	Had major operations
Mood swings	Arm fat mass (left)	Overall health rating	Traffic intensity on the nearest road	Sensitivity / hurt feelings	Fed-up feelings	Mean sphered cell volume	Oily fish intake
Ever had bowel cancer screening	Other serious medical condition/disability diagnosed by doctor	Trunk predicted mass	Lymphocyte percentage		Number of treatments/medications taken	Worry too long after embarrassment	Salt added to food
Wears glasses or contact lenses	Medication for cholesterol, blood pressure, diabetes, or take exogenous hormones: Cholesterol lowering medication		Types of physical activity in last 4 weeks: Walking for pleasure (not as a means of transport)		Particulate matter air pollution (pm10); 2007	Skin colour	Leg predicted mass (right)
Long-standing illness, disability or infirmity			Number of treatments/medications taken		Whole body water mass	Mean time to correctly identify matches	Arm fat-free mass (left)
Impedance of arm (left)			Mean sphered cell volume		Wears glasses or contact lenses	Vascular/heart problems diagnosed by doctor: Heart attack	Weight
Illness, injury, bereavement, stress in last 2 years: Serious illness, injury or assault to yourself			Number of days/week of moderate physical activity 10+ minutes		Hearing difficulty/problems: No	Reticulocyte count	Leg fat mass (left)
Arm fat percentage (left)			Trunk predicted mass		Alanine aminotransferase (U/L)	Number of days/week walked 10+ minutes	Home location at assessment - east co-ordinate (rounded)
			Platelet crit		Nitrogen dioxide air pollution; 2010	Seen doctor (GP) for nerves, anxiety, tension or depression	Lamb/mutton intake
			Smoking status: Never		Current employment status: In paid employment or self-employed	Waist circumference	Alanine aminotransferase (U/L)
			Drive faster than motorway speed limit			Cancer diagnosed by doctor	Mean reticulocyte volume
			Home area population density - urban or rural: Scotland - Large Urban Area			Whole body fat-free mass	Townsend deprivation index at recruitment
			Worry too long after embarrassment			Lymphocyte count	Body mass index (BMI)
			Bread type: White			Miserableness	Arm fat mass (right)
			Leg fat percentage (left)			Wheeze or whistling in the chest in last year	Usual walking pace
			Long-standing illness, disability or infirmity			Arm fat percentage (right)	Arm predicted mass (right)
						Qualifications: College or University degree	Hearing difficulty/problems with background noise
						Salt added to food	Fed-up feelings
						Number of full sisters	Drive faster than motorway speed limit
						Glycated haemoglobin (mmol/mol)	Pork intake
						Arm fat percentage (left)	Number of vehicles in household
						Lamb/mutton intake	Platelet crit
							Home location at assessment - north co-ordinate (rounded)
							Attendance/disability/mobility allowance: Attendance allowance
							Current tobacco smoking
							Chest pain or discomfort
							Hearing difficulty/problems: No
							Leg fat percentage (left)
							Impedance of leg (left)

## Sheet: Supplementary Table 6
Breast cancer-IBIS model		Lung cancer-PLCO model
Phenotype	Field ID in UK Biobank	Phenotype	Field ID in UK Biobank
previous breast biopsy	2674	education	6138
Age at menarche	2714	smoking status (never, former, or current)	20116
Menopausal status	2724	BMI	21001
Parity	2734	Age at recruitment	21022
Age at first birth	2754	chronic obstructive pulmonary disease	22130
Menopausal hormone therapy use	2814	family history of lung cancer	20110 [3]; 20111 [3]; 20107 [3]
Age at menopause	3581	smoking duration	22507; 3436; 2867
age at cancer diagnosis	20007	pack-years smoked	20161
BMI	21001	recent chest x-ray	NA
Age at recruitment	21022
PRS	/
vital status of family members (current age or age at death)	1797 (father still alive) + 2946 (father's age (at recruitment)) + 1807 (father's age at death) + 1835 (mother still alive) + 1845 (mother's age) + 3526 (mother's age at death)
First-degree relatives with BC	20110 [5]
bilateral breast cancer in any family members	20110 [5]; 20111 [5]
second-degree and third-degree relatives with breast cancer	20111 [5]
History of atypical hyperplasia	NA
History of lobular carcinoma in situ	NA
mammographic density	NA
ovarian cancer in any family members	NA
Ashkenazi Jewish heritage	NA
BRCA1 and BRCA 2 mutation status	NA
*Highlight: available variables in our dataset

## Sheet: Supplementary Table 7
	P+T	PRS-CS	LDpred2	AnnoPred	SDPR
Bladder	0.5614	0.536	0.5632	0.556	0.556
Breast	0.5876	0.6514	0.654	0.6112	0.656
Colorectal	0.555	0.5456	0.5672	0.564	0.5642
Kidney	0.5426	0.5234	0.54	0.547	0.5216
Lung	0.5708	0.5774	0.5866	0.575	0.5826
Ovary	0.517	0.5228	0.5174	0.5364	0.5262
Pancreas	0.5358	0.535	0.5426	0.5488	0.536
Prostate	0.66	0.6802	0.6684	0.66	0.6806
